# Supplementary material for: Enhancement of salivary human neutrophil peptide 1–3 levels by probiotic supplementation
Source: BMC Oral Health. 2015 Feb 10;15:19. doi: 10.1186/s12903-015-0003-0 (PMC4327807; doi:10.1186/s12903-015-0003-0)
Supplement: Additional file 1: — Data of mutans streptococci (MS) and lactobacilli (LB) counts and human neutrophil peptide (HNP) 1-3 levels at T0, T3, T6 and T12. [file 12903_2015_3_MOESM1_ESM.xls]

## Sheet: Sheet1
Data of mutans streptococci (MS) and lactobacilli (LB) counts and human neutrophil peptide (HNP) 1-3 levels at T0, T3, T6 and T12
time		T0			T3			T6			T12
ID	group	MS (log cfu/ml)	LB (log cfu/ml)	HNP (µg/mg protein)	MS (log cfu/ml)	LB (log cfu/ml)	HNP (µg/mg protein)	MS (log cfu/ml)	LB (log cfu/ml)	HNP (µg/mg protein)	MS (log cfu/ml)	LB (log cfu/ml)	HNP (µg/mg protein)
1	control	3.3	6.3	0.29	4.49	6.52	0.5	3.1	6.76	0.54	4.48	5.98	2.01
2	control	2.95	5	0.54	4.52	5	0.22	4	5.81	0.18	4.3	5.98	0.57
3	control	4.08	5.08	0.33	4.6	5.93	0.81	6.88	5.85	1.22	4	5.24	1.84
4	control	4.08	0	0.33	4.48	6.81	0.55	5.88	6.42	0.99	4.4	4.18	1.4
5	control	3.7	6.6	0.59	3.7	6.93	0.51	3.48	6.36	0.56	5.6	6.15	1.64
6	control	3.85	6.3	0.46	5.93		0.67	4.54	6.68	0.48	4.74	6.16	1.14
7	control	4.7	6.78	0.54	4	6.76	0.38	4.4	6.82	0.63	3	6.12	0.39
8	control	0	5	0.68	4	5.02	0.99	0	5.3	0.71	4.48	4.34	1.26
9	control	3.48	6.78	0.49	3.48	6.7	0.61	5.08	6.72	0.64	4.3	6.37	1.48
10	control	4.48	6.7	0.57	4.48	6.89	0.41	4.06	6.28	0.26	4.18	6.51	0.49
11	control	4.7	6.95	0.34	4.81	6.13	0.35	4.98	6.81	0.27	4.4	7.29	0.72
12	control	3.48	6	0.58	3.18	5.48	0.49	3.54	6.47	0.5	3.3	6.78	1.65
13	control	3.85	6.9	0.57	3.13	6.54	0.78	4.18	6.88	0.9	3.74	7.29	0.54
14	control	4.7	7	0.4	4.08	7.08	0.37	3.98	6	0.36	3.6	7.32	1.11
15	control	5.11	6.95	0.34	4.48	6.15	0.72	4.3	6.15	1.05	4.4	7.18	1.47
16	control	4.6	6	0.83	4.4	6.65	0.62	3.98	6.08	0.62	4.85	6.54	1.47
17	control	4.3	7	0.97	4.48	7.54	0.76	5.02	5.85	0.77	3.9	7.02	0.92
18	control	3	0	0.91	3	6.18	0.25	3	6.65	0.42	4.18	6.38	0.46
19	control	0	2.3	0.79	0	6.85	0.21	0	6.44	0.13	0	6.91	1.06
20	control	4.78	0	1.11	3.98	6.7	0.46	3.95	5.95	0.35	4.18	6.34	0.67
21	control	4.7	6.08	1.11	4.98	6.2	0.45	4.81	6.3	0.22	7.6	6.64	1.09
22	control	2.7	7.85	0.59	4	7.65	0.88	4	7.06	0.54	4.18	7.37	2.72
23	control	0	6.48	0.84	0	6.3	0.52	0	7.11	0.02	0	6.78	1.02
24	control	4.51	6.7	1.19	4.36	6.85	0.47	4.48	6.93	0.35	3.88	6.78	0.59
25	control	2.48	7.51	1.12	4.18	7.88	0.37	4.85	7.65	0.47	5.2	7.49	0.89
26	control	4.7	6.32	0.98	4.4	6.6	0.8	3.6	6.18	0.83	3.74	6.3	1.13
27	control	4.85	6.3	0.48	4.18	6.98	0.37	4.65	7.04	0.59	4.18	6.95	0.22
28	control	5.04	6.7	1.19	5.48	6.44	0.36	3.65	6.74	0.2	5.19	6.95	0.33
29	control	5.11	6.3	0.72	2.6	6.78	0.78	4.74	6.78	1.12	4.74	6.88	1.56
30	control	4	6	0.95	4.1	6.78	1	3.78	5.85	0.84	4.4	6.85	0.9
31	probiotic	3.9	6.3	0.69	0	7.78	0.92	0	7.98	0.73	4	6.34	1
32	probiotic	4.78	6.48	0.74	0	7.68	0.64	2.13	7.55	1.46	4.3	7.63	0.36
33	probiotic	4.08	4.23	0.6	2.18	7.16	0.92	2.74	6.93	1.39	4.95	7.15	0.82
34	probiotic	3.9	4.85	0.49	5.74	7.16	0.63	3.65	6.1	0.29	4.65	6.69	1.36
35	probiotic	4.6	5.3	0.69	0	6.74	1.03	0	6.93	1.76	4.4	6.78	0.61
36	probiotic	4.6	4.3	0.69	0	6.93	0.88	3.4	6.23	0.36	3.4	6.42	0.91
37	probiotic	4.48	6	0.62	0	7.94	1.11	3	7.67	1.15	5.2	7.72	1.47
38	probiotic	4.04	5	0.4	0	6.3	1.48	3.7	6.85	1.42	4.78	6.65	0.82
39	probiotic	3.6	5.7	0.37	0	6.93	0.58	3.54	6.9	0.64	3.65	6.18	0.33
40	probiotic	5.26	5	0.31	0	7.41	1.54	4.9	6.85	0.78	4	6.85	0.77
41	probiotic	3.48	5.7	0.59	0	6.18	0.73	0	6.88	1.12	3.98	7.04	0.63
42	probiotic	3.9	5.6	0.8	3.3	6.6	1.13	2.4	6.13	1.31	6.13	7.22	1.03
43	probiotic	3.85	6	1.09	0	6.95	1.27			1.15	0	7.24	0.93
44	probiotic	4.85	6.3	0.95	0	7.26	1.2	2.54	6.65	1.55	4.48	6.2	0.57
45	probiotic	3.7	5.6	0.95	2.3	6.65	0.46	2.18	6.4	1.06	3.54	6.48	0.71
46	probiotic	4.4	5.3	1.22	0	6.7	1.09	2.54	6.65	1.52	3.4	7.15	1.29
47	probiotic	4.3	6.04	0.39	0	6.85	0.62	0	6.7	0.37	0	6.88	0.55
48	probiotic	4.18	5.7	0.4	3.74	7.29	1.14	3.54	6.16	0.87	3.65	6.98	0.46
49	probiotic	5.48	6	0.56	4.4	7.88	1.73	4.3	7.08	0.7	4.81	8.02	1.05
50	probiotic	5.4	6	1.01	0	6.9	1.14	3.6	6.98	1.44	3.04	7.65	1.32
51	probiotic	3.7	5.6	0.9	0	6.9	0.95	2.54	6.6	1.2	4	6.78	0.11
52	probiotic	4.7	5.3	0.4	4.3	6.69	1.33	3.4	6.85	2.07	4.19	6.47	1.21
53	probiotic	4.78	6	1.27	4	6.9	1	3.18	6.04	1.57	4.08	7.2	0.82
54	probiotic	4.7	5.9	0.95	3.7	6.4	1.39	3.18	6.93	1.56	3.95	7.11	1.27
55	probiotic	4.08	6.51	1.06	3.54	6.98	1.38	3	6.7	1.75	4.04	7.9	1.84
56	probiotic	5.11	6.11	0.95	4.4	6.93	1.3	4	7.93	1.45	4.4	7.78	1.26
57	probiotic	3.95	6	0.92	2.65	7.42	1.24	2.81	6.85	1.33	3.4	7.04	1.3
58	probiotic	5.15	5	1.06	3.9	6.48	0.87	3.6	6.9	0.7	4.81	6.78	0.93
59	probiotic	2.7	6.3	0.43	1.08	5.85	1.13	0	6.54	0.81	4.54	7.18	1.09
60	probiotic	3.48	6	0.5	2.18	7	1.1	3.18	6.48	0.63	4	7.04	0.58
	T0 = baseline
	T3 = three months of intervention
	T6 = six months of intervention
	T12 = six months after cessation of the intervention
